# Supplementary material for: Destabilization of Indomethacin-Paracetamol Co-Amorphous Systems by Mechanical Stress
Source: Pharmaceutics. 2023 Dec 31;16(1):67. doi: 10.3390/pharmaceutics16010067 (PMC10818836; doi:10.3390/pharmaceutics16010067)
Supplement: Supplementary file 1 [file pharmaceutics-16-00067-s001.zip]

Archive with 1 entries (1 files):
- pharmaceutics-2752081-supplementary.pdf
